# Supplementary material for: Hospital use of common Z-codes for Medicare fee-for-service beneficiaries, 2017–2021
Source: Health Aff Sch. 2023 Dec 14;2(1):qxad086. doi: 10.1093/haschl/qxad086 (PMC10986262; doi:10.1093/haschl/qxad086)
Supplement: qxad086_Supplementary_Data [file qxad086_Supplementary_Data.zip]

Archive with 4 entries (4 files):
- ICMJE coi_disclosure (Nate).docx
- ICMJE coi_disclosure JC.docx
- ICMJE coi_disclosure ZL.docx
- wbw ICMJE coi_disclosure.docx
